# Supplementary material for: Intramolecular Folding of PolyT Oligonucleotides Induced by Cooperative Binding of Silver(I) Ions
Source: Molecules. 2022 Nov 14;27(22):7842. doi: 10.3390/molecules27227842 (PMC9694225; doi:10.3390/molecules27227842)
Supplement: Supplementary file 1 [file molecules-27-07842-s001.zip]

Archive with 1 entries (1 files):
- molecules-1973426-supplementary.pdf
